# Supplementary material for: Anatomical Organization of Multiple Modulatory Inputs in a Rhythmic Motor System
Source: PLoS One. 2015 Nov 13;10(11):e0142956. doi: 10.1371/journal.pone.0142956 (PMC4643987; doi:10.1371/journal.pone.0142956)
Supplement: S1 Dataset — (XLSX) [file pone.0142956.s001.xlsx]

## Sheet: CoG
CoG depth (in text)
Dorsal margin (µm)	Ventral margin (µm)	CoG depth (µm)
-400.39	-167.87	232.52
-167	79	246
-345	-67	278
-287	-40	247
-593	-292	301
-969.7	-1247.42	277.72
-1283.01	-955.03	327.98
-1249.88	-919.77	330.11
-1432.38	-1095.01	337.37
-1403.97	-1076.8	327.17
-1403.96	-991.38	412.58
-1394.64	-1015.55	379.09
-1387.36	-1086	301.36
-1414.53	-1129.23	285.3
-840.52	-626.99	213.53
-778.55	-447.16	331.39
-1272.43	-922.54	349.89
-937	-640	297
-1118	-852	266
-1142	-854	288
-856.63	-523.63	333
-1307	-922	385
-718.28	-415.02	303.26
-819.42	-552.43	266.99
131.39	427.28	295.89
-165.07	185.77	350.84
-28.22	281.66	309.88
-1443.19	-1118.21	324.98
-986	-1363	377
-977.99	-668.56	309.43

## Sheet: MCN1, Figure 2, 3, 12
MCN1 anteroposterior, mediolateral (Figures 2, 12)
MCN1 soma		MCN1 neuropil Center		Neuropil Spread
X-mediolateral	Y-anteroposterior	X-mediolateral	Y-anteroposterior	X-lateral	Y-anterior	X-medial	Y-posterior
44.6	19.3	63	75.2	78.6	91.5	15.6	16.3	[values relative, medial=0, lateral=100, posterior=0, anterior=0]
50.1	17.8	59.2	70.9	75.4	85.4	16.2	14.5
29.9	58	45.8	77.3	59.3	92.2	13.5	14.9
43	54	52.1	67.3	69.7	87.3	17.6	20
43	33	55.5	76.8	69	91.5	13.5	14.7
63.9	19.6	60.7	64.8	79.3	82.4	18.6	17.6
50.3	33.9	58.5	66.5	72.1	80.6	13.6	14.1
50.2	37.7	61.1	64.6	76.6	81.1	15.5	16.5
52	30.7	64.6	66.5	86.2	84.3	21.6	17.8
5.05	31.2	36.4	68.3	49.9	81.9	13.5	13.6
MCN1 dorsoventral (Figures 3, 12)
Dorsal CoG margin (µm)	Ventral CoG margin (µm)	MCN1 soma (µm)	MCN1 soma dorsoventral					Dorsal CoG margin (µm)	Ventral CoG margin (µm)	Neuropil-ventral margin (µm)	Neuropil ventral margin					Dorsal CoG margin (µm)	Ventral CoG margin (µm)	Neuropil-dorsal margin (µm)	Neuropil dorsal margin
-840.52	-626.99	-773.61	68.6648	[values relative, ventral=0, dorsal=100]				-840.52	-626.99	-692.91	30.8715	[values relative, ventral=0, dorsal=100]				-840.52	-626.99	-820.68	90.7086	[values relative, ventral=0, dorsal=100]
-650.53	-392.44	-568.08	68.0538					-650.53	-392.44	-440.09	18.4626					-650.53	-392.44	-569.08	68.4412
-937	-640	-885	82.4916					-1118	-852	-888	13.5338					-1118	-852	-1066	80.4511
-787.35	-562.8	-774.1	94.0993					-1142	-854	-947	32.2917					-1142	-854	-1117	91.3194
-1045	-774	-1021	91.1439					-1074	-772	-820	15.894					-1074	-772	-1020	82.1192
-819.42	-552.43	-778.62	84.7185					-819.42	-552.43	-689.46	51.324					-819.42	-552.43	-797.11	91.6439
131.39	427.28	150.57	93.5179					131.39	427.28	314.94	37.9668					131.39	427.28	169.64	87.0729
-1443.19	-1118.21	-1437.13	98.1353					-1443.19	-1118.21	-1230.42	34.5283					-1443.19	-1118.21	-1389.38	83.4421
-986	-1363	-1160	53.8462					-986	-1363	-1263	26.5252					-986	-1363	-1029	88.5942
-1126	-841	-1091	87.7193					-1126	-841	-917	26.6667					-1126	-841	-1035	68.0702
MCN1 soma diameter (µm) (in text)
36.512
51.875
43.16
56.72
37.184
48.555
39.425
59.76

## Sheet: POC, Figure 4, 5, 12
POC/ACO anteroposterior, mediolateral (Figures 4, 12)
ACO Center		ACO Spread
X-mediolateral	Y-anteroposterior	X-lateral	Y-anterior	X-medial	Y-posterior
51.3	67.2	61.9	76.9	10.6	9.7	[values relative, medial=0, lateral=100, posterior=0, anterior=0]
54.8	76.3	65.5	88.3	10.7	12
34	80.2	46.4	90.8	12.4	10.6
35.4	77.9	48.6	91	13.2	13.1
42.8	72.8	54.7	87	11.9	14.2
37.6	76.5	50	86.1	12.4	9.6
34.6	75.2	47.7	86.6	13.1	11.4
42	77.8	54.5	90.2	12.5	12.4
51.9	72.5	68.1	87.8	16.2	15.3
39.9	64.8	54.2	76.8	14.3	12
POC/ACO dorsoventral (Figures 5, 12)
Ventral CoG margin (µm)	Dorsal CoG margin (µm)	ACO center (µm)	ACO center				POC axons (µm)	POC axons dorsoventral
395	584	448	71.9577	[values relative, ventral=0, dorsal=100]			493.1	48.0952	[values relative, ventral=0, dorsal=100]
-167	79	-107	75.6098				1	31.7073
-345	-67	-251	66.1871				-137	25.1799
-287	-40	-156	46.9636				-83	17.4089
-593	-292	-482	63.1229				-369	25.5814
-1283.01	-955.03	-1148.73	59.0585				-1054.38	30.2915
-1249.88	-919.77	-1155.84	71.5125				-1012.92	28.2179
-1403.96	-991.38	-1272.93	68.2413				-1168.77	42.9953
-1394.64	-1015.55	-1266.9	66.3035				-1179.31	43.1982
-1414.53	-1129.23	-1280.7	53.0915				-1158.11	10.1227
131.39	427.28	204.24	75.3794				315.51	37.7742
-1443.19	-1118.21	-1340.39	68.3673				-1230	34.399
-986	-1363	-1086	73.4748				-1145	57.8249
-1126	-841	-1010	59.2982				-891	17.5439

## Sheet: GPR, Figure 8, 9, 12
GPR axon apparent termination anteroposterior, mediolateral (Figures 8, 12)
X-mediolateral	Y-anteroposterior
62.3	82.6	[values relative, medial=0, lateral=100, posterior=0, anterior=0]
57.2	79.3
52	81.1
55.9	81.5
30.7	70.9
51.3	71.8
51.2	57.1
49.5	79.3
53.5	77
39.5	78.3
61.8	82.8
61.1	72.8
39.7	84.2
60.8	81.6
38.7	74.1
GPR dorsoventral (Figures 9, 12)
Ventral CoG margin (µm)	Dorsal CoG margin (µm)	GPR axon bundle (µm)	GPR axon bundle					Ventral CoG margin (µm)	Dorsal CoG margin (µm)	GPR axons defasciculate (µm)	GPR axons defasciculate
395	584	556	14.8148	[values relative, ventral=0, dorsal=100]				-400.39	-167.87	-328.4	69.0392	[values relative, ventral=0, dorsal=100]
-167	79	24	22.3577					-493.57	-232.84	-393.73	61.7075
-593	-292	-294	0.664452					-260.91	-565.59	-441.05	40.8757
-969.7	-1247.42	-1170.68	27.6321					-778.55	-447.16	-568.04	36.4767
-1283.01	-955.03	-982.67	8.42734					-1272.43	-922.54	-1166.76	69.7991
-1249.88	-919.77	-984.91	19.7328					-753.39	-443	-677.93	75.6886
-1432.38	-1095.01	-1145.95	15.0991					-1049.02	-733.93	-962.02	72.3888
-1403.97	-1076.8	-1120.15	13.25					-906.34	-616.51	-801.78	63.9237
-1403.96	-991.38	-1187.09	47.4356					-856.63	-523.63	-719.2	58.7297
-1394.64	-1015.55	-1083.34	17.8823					-758.89	-399.81	-602	56.3078
-1162	-815	-916	29.1066					-718.28	-415.02	-549.54	44.358
-937	-640	-666	8.75421
-1045	-774	-820	16.9742
-1307	-922	-1048	32.7273
-1074	-772	-870	32.4503
